# Supplementary material for: Stellettin B Induces Cell Death in Bladder Cancer Via Activating the Autophagy/DAPK2/Apoptosis Signaling Cascade
Source: Mar Drugs. 2023 Jan 21;21(2):73. doi: 10.3390/md21020073 (PMC9966069; doi:10.3390/md21020073)
Supplement: Supplementary file 1 [file marinedrugs-21-00073-s001.zip]

Archive with 2 entries (2 files):
- Original Images for Blots_Marine drugs_revision.pdf
- Supplementary data for revision.pdf
